# Supplementary material for: First Description of the Mitogenome Features of Neofoleyellides Genus (Nematoda: Onchocercidae) Isolated from a Wild Bird (Pyrrhocorax pyrrhocorax)
Source: Animals (Basel). 2022 Oct 20;12(20):2854. doi: 10.3390/ani12202854 (PMC9597759; doi:10.3390/ani12202854)
Supplement: Supplementary file 1 [file animals-12-02854-s001.zip]

Archive with 1 entries (1 files):
- animals-1979756-supplementary.pdf
